# Supplementary material for: Integrating Phytochemical Bioactivity and Glycemic Risk to Evaluate Fruits for Type 2 Diabetes Management: A Korean Market Perspective
Source: Foods. 2026 Feb 24;15(5):797. doi: 10.3390/foods15050797 (PMC12984167; doi:10.3390/foods15050797)
Supplement: Supplementary file 1 [file foods-15-00797-s001.zip]

Archive with 1 entries (1 files):
- foods-4136867-Supplementary Materials.pdf
